# Supplementary material for: Common variation near ROBO2 is associated with expressive vocabulary in infancy
Source: Nat Commun. 2014 Sep 16;5:4831. doi: 10.1038/ncomms5831 (PMC4175587; doi:10.1038/ncomms5831)
Supplement: Supplementary Data 1 — Basic study characteristics of all cohorts contributing to discovery, follow-up and sensitivity analysis [file ncomms5831-s2.xlsx]

## Sheet: Supplementary Data 1
Supplementary Data 1. Basic study characteristics of all cohorts contributing to discovery, follow-up and sensitivity analysis
	COHORT(Analysis stage)	ALSPAC (Discovery)	GenR (Follow-up)	Raine(Follow-up)	TEDS (Follow-up)	NFBC1966 (Sensitivity)
COHORT INFORMATION	Ethnicity	British/European descent	Dutch/European descent	Australian/European descent	British/European descent	Finnish/European descent
	Country of origin	UK	The Netherlands	Australia	UK	Northern Finland, Provinces of Oulu and Lapland
	Language of assessment	English	Dutch	English	English	Finnish
	Collection type	Population-based	Population-based	Population-based	Population-based twin sample	Population-based
	Year(s) of birth	1991 - 1992	2002-2006	1989-1991	1994-1996	1966
PHENOTYPE CHARACTERISTICS - EARLY WORD PRODUCTION: 15-18 MONTHS	Description	Children's word production and understanding	Children's word production and understanding	-	-	Children with and without word production at the age of 12 months
	Collection method	Mother-report using the abbreviated MacArthur Communicative Development Inventories (Infant CDI); Mothers evaluated whether their child "Understands" or "Says and Understands" a word, or does "Neither". Vocabulary scores were constructed based on the coding of the item "Says and Understands" only.	Mother-report using the Dutch version of the abbreviated MacArthur Communicative Development Inventories (N-CDI 2A); mothers evaluated whether the child "Understands", "Says and Understands" or "Says" a word, or does "Neither". Vocabulary scores were constructed based on the coding of the items "Says and Understands" and "Says" only.	-	-	Language development was assessed by parental response to a questionnaire administered at the child welfare centres on the number of unspecified words the child spoke at 12 months of age. During the initial data entry stage, this variable was classified into five categories: (1) no words, (2) one word, (3) two words, (4) three, (5) four or more words where 'words' are undefined
	Reference - Instrument	Fenson, L., Dale, P. & Reznic, S. Technical Manual for the MacArthur Communicative Development Inventories. (Developmental Psychology Laboratory: San Diego, California, 1991)	Fenson, L. et al. Short-Form Versions of the MacArthur Communicative Development Inventories. Applied Psycholinguistics 21, 95–116 (2000).	-	-	-
	Reference - Collection method	ALSPAC-specific questionnaire adjusted according to Reznick, J. S. & Goldsmith, L. A multiple form word production checklist for assessing early language. J Child Lang 16, 91–100 (1989)	Zink, I. & Lejaegere, M. N-CDIs: korte vormen, aanpassingen en hernormering van de MAcArthur Short Form Vocabulary Checklists. (Acco: Leuven/Leusden, 2003).	-	-	-
	Length of word list	134 words	112 words	-	-	0,1,2,3,4+ unspecified words
	Word production [Mean (SD)], raw scores	14.32(17.85)	17.52(17.04)	-	-	1.36(0.87); 0 words: 1113, 1 word: 1107, 2 words: 2642, 3 words: 69 4+words: 38, Missing data: 433
	Kurtosis	7.47	4.56	-	-	-
	Skewness	2.39	1.95	-	-	-
	Age in months [Mean(SD)]	15.42(0.98)	18.31(0.90)	-	-	No exact age available
	Samples with complete information on word production, sex, age and genotypes (% Male)	6851(51.1%)	2038(50.8%)	-	-	4969 (47.8% male)
	Transformation	Rank-transformation of sex, age, age-squared and principal component adjusted residuals	Rank-transformation of sex, age, age-squared and principal component adjusted residuals	-	-	The number of words was categorised into '1+ word' (77.60%) versus 'No words'(22.40%)
PHENOTYPE CHARACTERISTICS - LATER WORD PRODUCTION: 24-30 MONTHS	Description	Children's word production	Children's word production	Children's word production	Children's word production	-
	Collection method	Mother-report using the abbreviated MacArthur Toddler Communication Questionnaire (Toddler CDI); Mothers evaluated whether their child "Understands" or "Says" a word, or does "Neither". Vocabulary scores were constructed based on the coding of the item "Says" only.	Mother-report using a Dutch translation of the Language Development Survey (LDS). The mother was asked to indicate which of the 310 words the child uses spontaneously. Vocabulary scores were constructed based on the sum score of al spontaneously reported words.	Parental report using the Language Development Survey (LDS). Parent indicates words that the child says spontaneously (not just imitates or understands). Words that are not pronounced clearly are still included.	Parent report using an adapted and anglicised version of the MCDI. Parents reported on which words the child says.	-
	Reference - Instrument	Fenson, L., Dale, P. & Reznic, S. Technical Manual for the MacArthur Communicative Development Inventories. (Developmental Psychology Laboratory: San Diego, California, 1991)	Rescorla, L. The Language Development Survey: A Screening Tool for Delayed Language in Toddlers. J Speech Hear Disord 54, 587–599 (1989)	Rescorla, L. The Language Development Survey: A Screening Tool for Delayed Language in Toddlers. J Speech Hear Disord 54, 587–599 (1989)	Fenson, L. et al. Short-Form Versions of the MacArthur Communicative Development Inventories. Applied Psycholinguistics 21, 95–116 (2000).	-
	Reference - Collection method	Reznick, J. S. & Goldsmith, L. A multiple form word production checklist for assessing early language. J Child Lang 16, 91–100 (1989)	-	-	Dale, P. S., Dionne, G., Eley, T. C. & Plomin, R. Lexical and grammatical development: a behavioural genetic perspective. J Child Lang 27, 619–642 (2000).	-
	Length of word list	123 words	310 words	310 words	100 words	-
	Word production [Mean (SD)], raw scores	64.09(35.2)	245.90(53.88)	187.03 (82.99)	48.19 (25.47)	-
	Kurtosis	-1.12	3.29	-0.49	-0.76	-
	Skewness	-0.039	-1.68	-0.8	0.247	-
	Age in months [Mean(SD)]	24.39(1.02)	31.33(2.02)	25.65 (1.87)	24.69 (1.97)	-
	Samples with complete information on word production, sex, age and genotypes (% Male)	6299(51.4%)	1812(51.1)%	981(51.3%)	1727(45.6%)	-
	Transformation	Rank-transformation of sex, age, age-squared and principal component adjusted residuals	Rank-transformation of sex, age, age-squared and principal component adjusted residuals	Rank-transformation of sex, age, age-squared and principal component adjusted residuals	Rank-transformation of sex, age, age-squared and principal component adjusted residuals	-
PHENOTYPIC RELATEDNESS	Spearman's rank correlation (untransformed phenotypes, pairwise)	rho=0.57	rho=0.48	-	-	-
PHENOTYPIC EXCLUSIONS	Exclusions by phenotype	>4 SDs after rank-transformation	None	None	None	None
	Gestational age at delivery[Collection method]	Gestational age (in weeks) was estimated by health care professionals using medical records including the woman’s reported last menstrual period, paediatric assessment at birth, obstetric assessment during the antenatal period and ultrasound assessment	Gestational age (in weeks) was obtained from midwife and hospital registries at birth	-	-	-
COVARIATES	Gestational age at delivery [Mean (SD)], weeks	39.49(1.80)	40.18(1.46)	-	-	-
	Maternal education [Collection method]	Information on maternal education was obtained using questionnaires at 32 weeks gestation and ranked as follows: ‘Below O-level’(low level of maternal education) and ‘O-level and above’(high level of maternal education), O-levels are UK school-leaving qualifications taken at age 16	Information on maternal education was obtained using self-report questionnaires at enrolment. Mothers were asked what their highest level of education finished was. Next, educational level was dichotomized into 'lower'(primary school. Lower or intermediate vocal education), and 'higher' (higher vocational education or university)	-	-	-
	Maternal education (% low)	0.251	30.6%	-	-	-
GENOTYPING	Genotyping platform and SNP panel	HumanHap550 quad chip	Ilumina 610 Quad array	Ilumina 660 Quad array	Affymetrix Genome-Wide Human SNP array 6.0	Illumina HumanCNV‐370DUO Analysis BeadChip
	Genotyping centre	Wellcome Trust Sanger Institute, Cambridge, UK and the Laboratory Corporation of America, Burlington, NC, US (subcontracted by 23 andme)	Genetic Laboratory-Dept Internal Medicine - Erasmus MC The Netherlands	Centre for Applied Genomics, Toronto, Ontario, Canada	Affymetrix	Broad Institute
	Genotype-calling algorithm	Illumina calling	Genomestudio 2009 V.1.1.9	Beadstudio	CHIAMO	Beadstudio
SAMPLE QC	Call rate [filter detail]	0.97	0.97	0.97	Outlying missingness: samples were removed accoding to the algorithm by Bellenguez et al. A robust clustering algorithm for identifying problematic samples in genome-wide association studies. Bioinformatics 28, 134-135(2012)	0.95
	Heterozygosity [filter detail]	0.31-0.32 < heterozygocity < 0.33-0.35	Comparing the number of observed homozygotes to the expected. Those with F-value < mean-4*SD were removed (n=3)	heterozygosity < 0.30 excluded	Outlying heterozygosity: samples were removed accoding to the algorithm by Bellenguez et al. A robust clustering algorithm for identifying problematic samples in genome-wide association studies. Bioinformatics 28, 134-135(2012)	heterzygosity +/- 3sd excluded
	Ethnic outliers / other exclusions [filter detail]	PCA-based removal, cryptic relatedness (cut-off: >10% IBD sharing), insufficient replication and sex mismatches	PCA-based removal, cryptic relatedness (cut-off: >35% IBD sharing), sex mismatches	Population stratification was examined using PCA, cryptic relatedness (cut-off: >18.75% IBD sharing). sex mismatches, chromosomal abnormalities	Identity: < 90% concordance with initial sequenom typing; intensity: outlying X/Y channel intensity; gender: mismatch between gender modeled from X chromosome intensity and supplied gender; ancestry: outlier on projection of sample onto hapmap PCA; cryptic relatedness (cut-off: > 5% IBD sharing estimated using an HMM approach)	Population stratification was examined using PCA (PCs 1-3 included in testing), cryptic relatedness (cut-off: >20% IBD sharing). Exclusions: duplicates, withdrew consent, sex mismatches
	Independent individuals with genotypes [N] irrespective of phenotype	8365	2650	1494	3154	5402
SNP QC (PRIOR TO IMPUTATION)	MAF [filter detail]	0.01	0.01	0.01	0.01	0.01
	HWE [filter detail]	>5e-7	> 1e-6	>5e-7	>5e-7	>1e-4
	Call rate [filter detail]	> 95%	> 95%	0.95	> 95%	≥95%
	N SNPs in QC'd dataset	464311	529843	535632	736939	328007
IMPUTATION STATISTICS	Imputation software	MACH	MACH	MACH	IMPUTE	IMPUTE
	Imputation quality metrics	MACH R squared > 0.3	(O/E)σ2 ratio ≥ 0.1	MACH R squared > 0.3	PROPERINFO > 0.4	PROPERINFO > 0.4
	Other SNP QC filters applied	MAF > 1%	None	None	MAF > 0.01	MAF > 0.01
	Imputation template	Hapmap CEU (Phase II), hg18	Hapmap CEU (Phase II), hg18	Hapmap CEU (Phase II), hg18	Hapmap CEU (Phase II+III), WTCCC2 common controls, hg18	Hapmap CEU (Phases II+III), hg 18
DATA ANALYSIS	Number of QC'd SNPs in genome-wide analysis	2449665	-	-	1,588,650 (GCTA analysis)	-
	Outcome: First single-word utterances [12 months]	-	-	-	-	Children with and without word production, adjusted for sex and principal components (age not available)
	Outcome: Early phase [15-18 months]	Rank-transformed phenotype	Rank-transformed phenotype	-	-	-
	Outcome: Late phase [24-30 months]	Rank-transformed phenotype	Rank-transformed phenotype	Rank-transformed phenotype	Rank-transformed phenotype	-
	Analysis model	Linear regression (additive model)	Linear regression (additive model)	Linear regression (additive model)	Linear regression (additive model)	Logistic regression (multiplicative model)
	Analysis software	MACH2QTL	MACH2QTL implemented in GRIMP	MACH2QTL	SNPTEST	SNPTEST
	Genomic control lambda: Early phase [15-18 months]	1.022	-	-	-	-
	Genomic control lambda: Late phase [24-30 months]	1.029	-	-	-	-
SNP QC (PRIOR TO IMPUTATION,SENSITIVITY ANALYSIS)	MAF [filter detail]	0.01	-	-	-	-
	HWE [filter detail]	>5e-7	-	-	-	-
	Call rate [filter detail]	> 95%	-	-	-	-
	N SNPs in QC'd dataset (chromosome 3)	32,824 (A/T and C/G SNPs removed before imputation)	-	-	-	-
IMPUTATION STATISTICS (SENSITIVITY ANALYSIS)	Imputation software	MACH (phasing), Minimac (Imputation)	-	-	-	-
	Imputation quality metrics	MACH R squared > 0.3	-	-	-	-
	Other SNP QC filters applied	MAF > 1%	-	-	-	-
	Imputation template (local impuation, chromosome 3)	1000 Genomes (v3.20101123), hg19	-	-	-	-
DATA ANALYSIS (SENSITIVITY ANALYSIS)	Number of QC'd SNPs (chromosome 3)	575,754(SNPs only)	-	-	-	-
	Outcome: Early phase [15-18 months]	Rank-transformed phenotype	-	-	-	-
	Analysis model	Linear regression (additive model)	-	-	-	-
	Analysis software	MACH2QTL	-	-	-	-
REFERENCES	Reference - cohort	Boyd, A. et al. Cohort Profile: The ‘Children of the 90s’—the Index Offspring of the Avon Longitudinal Study of Parents and Children. Int J Epidemiol 42, 111–27 (2013);Fraser, A. et al. Cohort Profile: The Avon Longitudinal Study of Parents and Children: ALSPAC Mothers Cohort. Int J Epidemiol. 42, 97–110 (2012)	Jaddoe, V. W. V. et al. The Generation R Study: design and cohort update 2012. Eur. J. Epidemiol. 27, 739–756 (2012).	Newnham, J. P. et al. Effects of frequent ultrasound during pregnancy: a randomised controlled trial. The Lancet 342, 887–891 (1993).	Haworth, C. M. A. Et al. Twins Early Development Study (TEDS): A Genetically Sensitive Investigation of Cognitive and Behavioral Development From Childhood to Young Adulthood. Twin Res Hum Genet 16, 117–125 (2013)	Rantakallio P. Groups at risk in low birth weight infants and perinatal mortality. Acta Paediatr Scand 1969;193(suppl 193):1–71; Järvelin M-R., Sovio U., King V., Laurén L., Xu B., McCarthy M., Hartikainen A-L., Laitinen J., Zitting P., Rantakallio P., Elliott P.: Early Life Factors and Blood Pressure at Age 31 Years in the 1966 Northern Finland Birth Cohort. Hypertension 44:838-846, 2004.
	Reference - GWAS	Paternoster, L. et al. Genome-wide Association Study of Three-Dimensional Facial Morphology Identifies a Variant in PAX3 Associated with Nasion Position. Am J Hum Genet 90, 478–485 (2012).	Estrada, K. et al. GRIMP: a web- and grid-based tool for high-speed analysis of large-scale genome-wide association using imputed data. Bioinformatics 25, 2750–2752 (2009).	Taal HR et al.: Common variants at 12q15 and 12q24 are associated with infant head circumference. Nat Genetics 44, 532–538 (2012).	Benyamin et al., Childhood intelligence is heritable, highly polygenic and associated with FNBP1L. Mol Psychiatry (2013) doi: 10.1038/mp.2012.184	Sabatti et al. Genome-wide association analysis of metabolic traits in a birth cohort from a founder population. Nat Genet. 2009;41:35-46 and Prokopenko et al. Variants in MTNA1B influence fasting glucose levels. Nat Genet 2009;41:77-81.
	Website	http://www.bristol.ac.uk/alspac/	www.generationR.nl	www.rainestudy.org.au	www.teds.ac.uk	http://kelo.oulu.fi/NFBC/
